# Supplementary material for: The Exocytosis Associated SNAP25-Type Protein, SlSNAP33, Increases Salt Stress Tolerance by Modulating Endocytosis in Tomato
Source: Plants (Basel). 2021 Jun 29;10(7):1322. doi: 10.3390/plants10071322 (PMC8309203; doi:10.3390/plants10071322)
Supplement: Supplementary file 1 [file plants-10-01322-s001.zip]

Archive with 13 entries (12 files):
- Figure S1.png
- __MACOSX/
- __MACOSX/._Figure S1.png
- Figure S2.png
- __MACOSX/._Figure S2.png
- Figure S3.png
- __MACOSX/._Figure S3.png
- Figure S4.png
- __MACOSX/._Figure S4.png
- Figure S5.png
- __MACOSX/._Figure S5.png
- Figure S6.png
- __MACOSX/._Figure S6.png
